# Supplementary material for: Identification of Cdk8 and Cdkn2d as New Prame-Target Genes in 2C-like Embryonic Stem Cells
Source: Genes (Basel). 2022 Sep 27;13(10):1745. doi: 10.3390/genes13101745 (PMC9601988; doi:10.3390/genes13101745)
Supplement: Supplementary file 1 [file genes-13-01745-s001.zip]

Archive with 1 entries (1 files):
- genes-1877783-supplementary.pdf
